# Supplementary material for: B cells mediate lung ischemia/reperfusion injury by recruiting classical monocytes via synergistic B cell receptor/TLR4 signaling
Source: J Clin Invest. 2024 Jan 23;134(6):e170118. doi: 10.1172/JCI170118 (PMC10940088; doi:10.1172/JCI170118)
Supplement: Supplemental table 1 [file jci-134-170118-s236.xlsx]

## Sheet: Sheet1
Cluster	Gene	Average log2(fold change)	P-value
0	Kdm6b	0.341958	<0.001
0	Vps37b	0.298003	<0.001
0	H2-Aa	0.255213	<0.001
1	Igkc	0.833147	<0.001
1	Rps27	0.274151	<0.001
1	Cd79a	0.254184	<0.001
2	Iglc1	2.89042	<0.001
2	Iglc2	1.92502	<0.001
2	Ighm	1.80518	<0.001
2	Iglc3	1.08708	<0.001
2	Ly6d	1.03103	<0.001
2	Cd79b	1.02609	<0.001
2	Ms4a1	0.822855	<0.001
2	Mzb1	0.742258	<0.001
2	Crip1	0.59712	<0.001
2	S100a6	0.542602	<0.001
2	Ltb	0.520423	<0.001
2	Vpreb3	0.475763	<0.001
2	Plac8	0.473544	<0.001
2	Cd79a	0.444339	<0.001
2	Ifi30	0.432098	<0.001
2	Dnajc7	0.428856	<0.001
2	Siglecg	0.417456	<0.001
2	Ptprcap	0.414139	<0.001
2	Spib	0.403565	<0.001
2	Cd24a	0.391384	<0.001
2	Apobec3	0.391345	<0.001
2	Pou2f2	0.390463	<0.001
2	Bhlhe41	0.385591	<0.001
2	Arpc5l	0.374484	<0.001
2	Cd37	0.362184	<0.001
2	mt-Co3	0.362045	<0.001
2	Ifi27l2a	0.361444	<0.001
2	H3f3a	0.349642	<0.001
2	Cd52	0.345967	<0.001
2	Pafah1b3	0.323208	<0.001
2	Sec11c	0.321804	<0.001
2	Erp29	0.317147	<0.001
2	Chst3	0.312082	<0.001
2	Cd38	0.30874	<0.001
2	Tmem163	0.301798	<0.001
2	Ralgps2	0.301253	<0.001
2	Ikzf3	0.299082	<0.001
2	Akap12	0.298611	<0.001
2	Hist1h1c	0.293972	<0.001
2	Ebf1	0.291614	<0.001
2	Swap70	0.284163	<0.001
2	Gm15987	0.283974	<0.001
2	Tnfrsf13b	0.280982	<0.001
2	Tmsb4x	0.279982	<0.001
2	Ripor2	0.276945	<0.001
2	Sema4b	0.276701	<0.001
2	Cecr2	0.27363	<0.001
2	mt-Co1	0.271182	<0.001
2	Rac2	0.269406	<0.001
2	Pdcd4	0.264507	<0.001
2	Rnase6	0.263907	<0.001
2	mt-Co2	0.260573	<0.001
2	Foxp1	0.259827	<0.001
2	Fcrla	0.259535	<0.001
2	Cd2	0.256752	<0.001
2	Clec2d	0.253226	<0.001
2	Ptpn6	0.252921	<0.001
2	Zeb2	0.252649	<0.001
2	Cnp	0.250684	<0.001
3	S100a8	0.477956	<0.001
3	mt-Nd5	0.469796	<0.001
3	mt-Nd4	0.448413	<0.001
3	mt-Nd2	0.430906	<0.001
3	mt-Nd1	0.413212	<0.001
3	mt-Co1	0.407767	<0.001
3	mt-Cytb	0.369125	<0.001
3	mt-Atp6	0.350087	<0.001
3	mt-Co3	0.320881	<0.001
3	mt-Co2	0.308319	<0.001
3	mt-Nd3	0.296505	<0.001
3	Mxd1	0.29578	0.0274149
3	mt-Nd4l	0.293629	<0.001
4	Bc1	1.8391	<0.001
4	Fos	1.83014	<0.001
4	Jun	1.78973	<0.001
4	Klf2	1.6805	<0.001
4	Hspa1b	1.5433	<0.001
4	Dnajb1	1.42275	<0.001
4	Dnaja1	1.40469	<0.001
4	Hspa1a	1.27608	<0.001
4	Hspa8	1.22535	<0.001
4	Hsp90aa1	1.02256	<0.001
4	Dusp1	0.941186	<0.001
4	Klf6	0.874836	<0.001
4	Zfp36	0.752903	<0.001
4	Cxcr4	0.749533	<0.001
4	Egr1	0.738147	<0.001
4	Btg1	0.722055	<0.001
4	Ubb	0.689347	<0.001
4	Junb	0.672891	<0.001
4	Jund	0.658501	<0.001
4	Rhob	0.572155	<0.001
4	Klf4	0.56164	<0.001
4	Pnrc1	0.5508	<0.001
4	Ftl1	0.521379	<0.001
4	Uba52	0.520304	<0.001
4	Pdcd4	0.513222	<0.001
4	Cd69	0.511057	<0.001
4	Ppp1r15a	0.510584	<0.001
4	Neat1	0.471855	<0.001
4	Egr3	0.450882	<0.001
4	Picalm	0.44312	<0.001
4	Hsph1	0.426311	<0.001
4	Gm11808	0.424499	<0.001
4	Hsp90ab1	0.420382	0.00388026
4	Pim1	0.417301	<0.001
4	Fosb	0.414259	<0.001
4	Sat1	0.393048	0.0112683
4	Kdm6b	0.384086	<0.001
4	Ptges3	0.377215	0.0446364
4	Gem	0.366435	<0.001
4	Cxcl2	0.355931	<0.001
4	Fcer1g	0.307471	<0.001
4	Nfkbia	0.306656	<0.001
4	Actb	0.302875	<0.001
4	Fxyd5	0.302388	<0.001
4	Rpl29	0.285302	<0.001
4	Rpl37	0.284964	<0.001
4	Cebpb	0.284686	<0.001
4	Tagap	0.278373	<0.001
4	Rpl18a	0.277204	<0.001
4	Cd47	0.268187	0.0109928
4	Rpl38	0.259925	<0.001
5	Lyz2	3.92438	<0.001
5	Chil3	3.75817	<0.001
5	Ccl6	2.74624	<0.001
5	Mt1	2.67413	<0.001
5	Ftl1	2.67321	<0.001
5	Lpl	2.48318	<0.001
5	Cd9	2.40603	<0.001
5	Ear2	2.34332	<0.001
5	Ctsd	2.22436	<0.001
5	Fth1	2.20411	<0.001
5	Lgals3	2.04421	<0.001
5	Plet1	2.02947	<0.001
5	Tyrobp	2.02119	<0.001
5	Psap	1.93424	<0.001
5	Fcer1g	1.87365	<0.001
5	Spp1	1.79555	<0.001
5	Anxa2	1.7543	<0.001
5	Dennd5b	1.75375	<0.001
5	Mpeg1	1.70126	<0.001
5	Vim	1.61715	<0.001
5	Mrc1	1.59545	<0.001
5	Actb	1.59281	<0.001
5	Ctss	1.59221	<0.001
5	Tlr2	1.58896	<0.001
5	Sgk1	1.58695	<0.001
5	Cebpb	1.54161	<0.001
5	Trf	1.53889	<0.001
5	Tnfaip2	1.50507	<0.001
5	Ctsb	1.49541	<0.001
5	Abcg1	1.48892	<0.001
5	Cd44	1.48572	<0.001
5	Mt2	1.47273	<0.001
5	Clec4n	1.45748	<0.001
5	Sirpa	1.45058	<0.001
5	Plin2	1.44694	<0.001
5	Alox5ap	1.44406	<0.001
5	Fn1	1.44397	<0.001
5	Cstb	1.38255	<0.001
5	Cybb	1.3808	<0.001
5	Cdkn1a	1.3486	<0.001
5	Slpi	1.32889	<0.001
5	Ctsk	1.31328	<0.001
5	Atp6v0d2	1.29143	<0.001
5	Actg1	1.25731	<0.001
5	Fabp5	1.25509	<0.001
5	Cxcl2	1.25489	<0.001
5	Anxa5	1.24094	<0.001
5	Dstn	1.2343	<0.001
5	Fabp1	1.23394	<0.001
5	Txn1	1.22847	<0.001
5	Prdx1	1.22246	<0.001
5	Msrb1	1.2205	<0.001
5	Ctsc	1.21427	<0.001
5	Lamp1	1.20008	<0.001
5	Dbi	1.20001	<0.001
5	App	1.19296	<0.001
5	Car4	1.19119	<0.001
5	Gpx1	1.1862	<0.001
5	Ear1	1.15684	<0.001
5	Bhlhe40	1.14629	<0.001
5	Fxyd5	1.14248	<0.001
5	Ptms	1.13393	<0.001
5	Il1b	1.12788	<0.001
5	Tcf7l2	1.11801	<0.001
5	Lilrb4a	1.11508	<0.001
5	Nceh1	1.1024	<0.001
5	Grn	1.08273	<0.001
5	Lmna	1.07613	<0.001
5	Csf2rb	1.0747	<0.001
5	Zeb2	1.06022	<0.001
5	Lrp1	1.0389	<0.001
5	Cd14	1.02333	<0.001
5	Plek	1.02136	<0.001
5	Tgfbi	1.01422	<0.001
5	Wfdc21	1.01034	<0.001
5	Cst3	0.995292	<0.001
5	Iqgap1	0.992901	<0.001
5	Gdf15	0.987787	<0.001
5	Mmp19	0.976038	<0.001
5	Axl	0.97102	<0.001
5	Ahnak	0.969829	<0.001
5	Il18	0.961957	<0.001
5	Sat1	0.960046	<0.001
5	Fosb	0.952541	<0.001
5	Cd302	0.947914	<0.001
5	Neat1	0.941534	<0.001
5	Ccnd2	0.941443	<0.001
5	Prdx5	0.938809	<0.001
5	Hebp1	0.93277	<0.001
5	S100a6	0.931539	<0.001
5	Gda	0.930379	<0.001
5	Hmox1	0.930278	<0.001
5	Fabp4	0.930148	<0.001
5	Sdcbp	0.920086	<0.001
5	Taldo1	0.918714	<0.001
5	Klhdc4	0.916504	<0.001
5	Furin	0.914176	<0.001
5	Ptpn12	0.91018	<0.001
5	Atp6v0c	0.909202	<0.001
5	Npc2	0.907269	<0.001
5	Klf4	0.906283	<0.001
5	Creg1	0.903787	<0.001
5	Itgb2	0.903244	<0.001
5	Slc6a6	0.903192	<0.001
5	Cd68	0.902059	<0.001
5	Atox1	0.899256	<0.001
5	Olr1	0.894722	<0.001
5	Sept9	0.894207	<0.001
5	Sh3bgrl	0.892838	<0.001
5	Itgax	0.890994	<0.001
5	Bcl2a1b	0.890862	<0.001
5	Lmo4	0.890342	<0.001
5	Il1rn	0.888592	<0.001
5	Id2	0.887909	<0.001
5	Gm2a	0.884183	<0.001
5	Ifitm3	0.880183	<0.001
5	Lipa	0.880162	<0.001
5	Mcemp1	0.870538	<0.001
5	Cd164	0.866937	<0.001
5	Aprt	0.86485	<0.001
5	Ltc4s	0.850618	<0.001
5	Dab2	0.837714	<0.001
5	Slc39a1	0.836164	<0.001
5	Anxa1	0.832005	<0.001
5	Hexa	0.83101	<0.001
5	Tnf	0.830574	<0.001
5	Laptm5	0.828971	<0.001
5	Itpripl2	0.826078	<0.001
5	Cd63	0.822315	<0.001
5	Plaur	0.818529	<0.001
5	Snx10	0.816863	<0.001
5	Spi1	0.813507	<0.001
5	Pld3	0.813392	<0.001
5	Krt79	0.806367	<0.001
5	Tmsb4x	0.805486	<0.001
5	Hilpda	0.799809	<0.001
5	S100a1	0.795995	<0.001
5	Rac1	0.787621	<0.001
5	Lcp1	0.786443	<0.001
5	Slc7a2	0.784783	<0.001
5	Vamp8	0.77959	<0.001
5	Ucp2	0.777379	<0.001
5	Akr1a1	0.776716	<0.001
5	Clic4	0.775367	<0.001
5	Ctsz	0.772642	<0.001
5	Nlrp3	0.771694	<0.001
5	Thbs1	0.768697	<0.001
5	F7	0.767499	<0.001
5	Lgals1	0.766691	<0.001
5	Soat1	0.766512	<0.001
5	S100a11	0.766054	<0.001
5	Mgst1	0.761172	<0.001
5	Tgm2	0.760757	<0.001
5	Krt19	0.759738	<0.001
5	Myl6	0.757928	<0.001
5	Gapdh	0.756711	<0.001
5	Atp6v1e1	0.753977	<0.001
5	Naaa	0.751005	<0.001
5	Hspa8	0.750605	<0.001
5	Sem1	0.749286	<0.001
5	Sqstm1	0.74908	<0.001
5	Aplp2	0.748887	<0.001
5	Rab8b	0.742119	<0.001
5	Arpc4	0.735247	<0.001
5	Reep5	0.733911	<0.001
5	Dmxl2	0.722867	<0.001
5	Gsr	0.721695	<0.001
5	Slc15a3	0.720048	<0.001
5	Atp6v0b	0.718478	<0.001
5	Capza2	0.714735	<0.001
5	Net1	0.713165	<0.001
5	Tmem14c	0.712138	<0.001
5	Lilr4b	0.708518	<0.001
5	Fam129a	0.707836	<0.001
5	Asah1	0.706561	<0.001
5	Glul	0.706268	<0.001
5	Cd36	0.702677	<0.001
5	Colgalt1	0.701838	<0.001
5	Eif4a1	0.701792	<0.001
5	Atp6v0e	0.701565	<0.001
5	Cyb5a	0.699696	<0.001
5	Capg	0.690867	<0.001
5	Rgcc	0.690254	<0.001
5	Bcl2a1d	0.689247	<0.001
5	Ifrd1	0.689077	<0.001
5	Efhd2	0.689017	<0.001
5	Ftl1-ps1	0.68689	<0.001
5	Ldha	0.684398	<0.001
5	S100a4	0.679379	<0.001
5	Canx	0.678324	<0.001
5	Tbca	0.675903	<0.001
5	Fos	0.674517	<0.001
5	Aldoa	0.67441	<0.001
5	Bcl2a1a	0.67199	<0.001
5	Pim1	0.671203	<0.001
5	Ctsa	0.669236	<0.001
5	Shtn1	0.668919	<0.001
5	Ctsl	0.66859	<0.001
5	Ifitm2	0.666516	<0.001
5	Rps27l	0.663727	<0.001
5	Gabarap	0.661774	<0.001
5	Selenop	0.661098	<0.001
5	Baz1a	0.660242	<0.001
5	Serf2	0.660144	<0.001
5	Myof	0.657281	<0.001
5	F11r	0.655641	<0.001
5	Tmbim6	0.653257	<0.001
5	AI504432	0.650821	<0.001
5	Nfe2l2	0.649987	<0.001
5	Alas1	0.6492	<0.001
5	Serpine1	0.64558	<0.001
5	Mmp12	0.644474	<0.001
5	Tnfsf13	0.644009	<0.001
5	Ifi30	0.643135	<0.001
5	C5ar1	0.642452	<0.001
5	Ncoa4	0.638264	<0.001
5	Idh1	0.63792	<0.001
5	Cd300lf	0.636662	<0.001
5	Bhlhe41	0.634816	<0.001
5	Adipor2	0.634293	<0.001
5	Atp6v1b2	0.634257	<0.001
5	Mapk3	0.632497	<0.001
5	Sort1	0.627987	<0.001
5	Cyba	0.627758	<0.001
5	Tkt	0.625906	<0.001
5	Ctnnb1	0.625637	<0.001
5	Runx1	0.624337	<0.001
5	Csf2ra	0.623703	<0.001
5	Gpx4	0.622436	<0.001
5	Abhd12	0.617277	<0.001
5	Lpin1	0.616401	<0.001
5	Ywhab	0.615608	<0.001
5	Gnb2	0.610104	<0.001
5	Pitpna	0.610086	<0.001
5	Cd300c2	0.609349	<0.001
5	Hspa5	0.608571	<0.001
5	Lamp2	0.60777	<0.001
5	Ccr1	0.606286	<0.001
5	Anxa4	0.60582	<0.001
5	Fcgr3	0.601688	<0.001
5	Lrrfip1	0.600309	<0.001
5	Cotl1	0.59883	<0.001
5	Fosl2	0.59746	<0.001
5	Cox5a	0.594392	<0.001
5	B4galt1	0.593352	<0.001
5	Sh3glb1	0.593085	<0.001
5	Ccdc88a	0.59234	<0.001
5	Atp6v1g1	0.590677	<0.001
5	Scarb2	0.589833	<0.001
5	Nrp2	0.589005	<0.001
5	Arpc2	0.588053	<0.001
5	Arpc1b	0.58206	<0.001
5	Camk1	0.579942	<0.001
5	Gng5	0.578947	<0.001
5	AU020206	0.578	<0.001
5	Tagln2	0.577915	<0.001
5	Dusp3	0.574432	<0.001
5	Itm2b	0.569773	<0.001
5	Mertk	0.569653	<0.001
5	Chp1	0.56793	<0.001
5	Irf2bp2	0.566871	<0.001
5	Clec4e	0.56641	<0.001
5	Rnh1	0.565817	<0.001
5	Slc25a5	0.563875	<0.001
5	Ciao2a	0.563594	<0.001
5	Lima1	0.563278	<0.001
5	Ramp1	0.561883	<0.001
5	Kcnq1ot1	0.560441	<0.001
5	Xbp1	0.560428	<0.001
5	H2afz	0.55793	<0.001
5	Tob1	0.557856	<0.001
5	Nabp1	0.556218	<0.001
5	Calm1	0.555482	<0.001
5	Abracl	0.553925	<0.001
5	Rassf4	0.552297	<0.001
5	S100a10	0.552193	<0.001
5	Tmem256	0.551942	<0.001
5	Etfb	0.551901	<0.001
5	Rgs1	0.551341	<0.001
5	Cebpa	0.550529	<0.001
5	Uqcrb	0.548657	<0.001
5	Hivep3	0.545206	<0.001
5	Picalm	0.545204	<0.001
5	Ptpre	0.543941	<0.001
5	Tmbim1	0.543796	<0.001
5	Tuba1b	0.540384	<0.001
5	Atpif1	0.540084	<0.001
5	Bst1	0.538415	<0.001
5	Abcc5	0.536318	<0.001
5	Clec4a2	0.536073	<0.001
5	Cox6b1	0.53503	<0.001
5	Fcgrt	0.534347	<0.001
5	Atp5g3	0.533683	<0.001
5	Eif5a	0.533275	<0.001
5	Fpr2	0.533131	<0.001
5	Klhl9	0.529402	<0.001
5	Osm	0.529276	<0.001
5	Dst	0.528722	<0.001
5	Ldlr	0.525702	<0.001
5	Cidec	0.52473	<0.001
5	Comt	0.523846	<0.001
5	Rbms1	0.523411	<0.001
5	Mrpl33	0.522175	<0.001
5	Atp6v1a	0.521993	<0.001
5	F10	0.521749	<0.001
5	Atp1b3	0.521267	<0.001
5	Atf3	0.520618	<0.001
5	Mafb	0.520196	<0.001
5	Myl12a	0.518538	<0.001
5	Nfkbia	0.518437	<0.001
5	Itgb1	0.51623	<0.001
5	Hsp90b1	0.515706	<0.001
5	Ms4a8a	0.512121	<0.001
5	Gadd45b	0.504225	<0.001
5	Glud1	0.501221	<0.001
5	Dapk1	0.500077	<0.001
5	Txnrd1	0.499535	<0.001
5	Rexo2	0.498984	<0.001
5	Atp13a3	0.498562	<0.001
5	Flna	0.498062	<0.001
5	M6pr	0.494497	<0.001
5	Pdpn	0.493855	<0.001
5	Ccl9	0.493373	<0.001
5	Gngt2	0.490978	<0.001
5	Pon2	0.490925	<0.001
5	Actn1	0.490042	<0.001
5	Flt1	0.489816	<0.001
5	Slfn2	0.488861	<0.001
5	Dhrs3	0.486871	<0.001
5	Nme2	0.486232	<0.001
5	Map2k3	0.485953	<0.001
5	Nus1	0.484074	<0.001
5	Cltc	0.482838	<0.001
5	Slc7a11	0.481625	<0.001
5	Pfn1	0.481523	<0.001
5	Gstm1	0.480986	<0.001
5	Rab1a	0.479923	<0.001
5	Blvra	0.478668	<0.001
5	Insig1	0.4766	<0.001
5	Rhoc	0.475283	<0.001
5	Hk2	0.474395	<0.001
5	Ubash3b	0.47239	<0.001
5	Nfam1	0.467372	<0.001
5	Ly75	0.466808	<0.001
5	Pygl	0.464191	<0.001
5	Dusp1	0.463026	<0.001
5	Maff	0.462864	<0.001
5	Gsap	0.459505	<0.001
5	Scp2	0.457723	<0.001
5	Cd84	0.456635	<0.001
5	Atp1a1	0.45637	<0.001
5	Cyb561a3	0.452918	<0.001
5	Ncf2	0.452601	<0.001
5	Vdac2	0.452524	<0.001
5	Fam129b	0.452193	<0.001
5	Csf1r	0.451598	<0.001
5	Pirb	0.450508	<0.001
5	Gpnmb	0.449356	<0.001
5	Calr	0.447608	<0.001
5	Pparg	0.447377	<0.001
5	Rab11fip1	0.447317	<0.001
5	Dusp5	0.447103	<0.001
5	Il1a	0.446176	<0.001
5	Prr13	0.446151	<0.001
5	Atp6v1f	0.446134	<0.001
5	Bach1	0.445368	<0.001
5	Creb5	0.44473	<0.001
5	Nampt	0.444495	<0.001
5	Ifi207	0.443407	<0.001
5	Ccdc80	0.443044	<0.001
5	Cdk2ap2	0.443016	<0.001
5	Arpc5	0.442308	<0.001
5	Tpd52	0.442087	<0.001
5	Lrrc58	0.44145	<0.001
5	Cdk6	0.441105	<0.001
5	Mat2a	0.439973	<0.001
5	Ch25h	0.43994	<0.001
5	Lrp12	0.436038	<0.001
5	Ptpn1	0.433062	<0.001
5	Gltp	0.431394	<0.001
5	Sulf2	0.431369	<0.001
5	S100a13	0.430656	<0.001
5	Serpinb6a	0.430173	<0.001
5	Ralgds	0.429615	<0.001
5	Vat1	0.42949	<0.001
5	Basp1	0.427513	<0.001
5	Clec4a3	0.422903	<0.001
5	Tnfrsf1b	0.422835	<0.001
5	Laptm4a	0.422291	<0.001
5	1810037I17Rik	0.420956	<0.001
5	Egr1	0.419529	<0.001
5	Fpr1	0.419234	<0.001
5	Gnb1	0.419144	<0.001
5	Cd200r4	0.418319	<0.001
5	Ereg	0.418163	<0.001
5	N4bp1	0.417547	<0.001
5	Hcfc1r1	0.417111	<0.001
5	Hip1	0.416993	<0.001
5	Rab32	0.416607	<0.001
5	Tmed5	0.416233	<0.001
5	Lcp2	0.415916	<0.001
5	Gns	0.415701	<0.001
5	Pdia3	0.414623	<0.001
5	Rap2b	0.414568	<0.001
5	Plk3	0.413854	<0.001
5	Pilra	0.412599	<0.001
5	Ndufb1-ps	0.411278	<0.001
5	Vasp	0.411098	<0.001
5	Mgll	0.409982	<0.001
5	Ppp1r14b	0.409421	<0.001
5	Ddx3x	0.40813	<0.001
5	Mgst3	0.408056	<0.001
5	Rbm47	0.407751	<0.001
5	Icam1	0.406693	<0.001
5	Cd47	0.406587	<0.001
5	Lgmn	0.406386	<0.001
5	Lamtor2	0.406385	<0.001
5	Ostf1	0.405284	<0.001
5	Capzb	0.404974	<0.001
5	Atp5l	0.404326	<0.001
5	Eif4g2	0.403472	<0.001
5	Eif3a	0.402989	<0.001
5	P4hb	0.402753	<0.001
5	Sh3pxd2b	0.399776	<0.001
5	Cib2	0.399766	<0.001
5	Actr2	0.399202	<0.001
5	Pkm	0.399167	<0.001
5	Cndp2	0.398771	<0.001
5	Fcgr2b	0.398391	<0.001
5	Vcp	0.397973	<0.001
5	Kmt5a	0.39742	<0.001
5	Cpt1a	0.396558	<0.001
5	Slc3a2	0.396346	<0.001
5	Capns1	0.394841	<0.001
5	Cyth3	0.394566	<0.001
5	Gpr137b	0.394536	<0.001
5	Samd8	0.394461	<0.001
5	Tgfbr1	0.394361	<0.001
5	Tppp3	0.393607	<0.001
5	Cyfip1	0.393438	<0.001
5	Tmcc3	0.393195	<0.001
5	Cmpk1	0.391684	<0.001
5	Pgd	0.391281	<0.001
5	Unc119	0.390499	<0.001
5	Frmd4a	0.388857	<0.001
5	Noct	0.388562	<0.001
5	Pros1	0.388546	<0.001
5	Prkar2b	0.388222	<0.001
5	Ppt1	0.385399	<0.001
5	Acaa1b	0.384765	<0.001
5	Sept11	0.384238	<0.001
5	Tns1	0.383986	<0.001
5	Ddhd1	0.383622	<0.001
5	Skil	0.382235	<0.001
5	Ywhah	0.381547	<0.001
5	Rab5c	0.381128	<0.001
5	Smpdl3a	0.380247	<0.001
5	Atxn1	0.378441	<0.001
5	Tuba1c	0.376778	<0.001
5	Ralb	0.376394	<0.001
5	Sowahc	0.374823	<0.001
5	Uqcrq	0.374055	<0.001
5	Fgr	0.373137	<0.001
5	Itgal	0.372505	<0.001
5	Reep3	0.371872	<0.001
5	Clta	0.371609	<0.001
5	Klf10	0.370228	<0.001
5	Sod2	0.370107	<0.001
5	Cflar	0.369124	<0.001
5	Selplg	0.369001	<0.001
5	Ssr4	0.368667	<0.001
5	Tbc1d9	0.36853	<0.001
5	Gadd45g	0.368385	<0.001
5	Cox4i1	0.368359	<0.001
5	Txndc17	0.367916	<0.001
5	Arhgdia	0.36752	<0.001
5	Larp4b	0.367204	<0.001
5	Plec	0.366602	<0.001
5	Degs1	0.366329	<0.001
5	Ywhae	0.365368	<0.001
5	Ccl3	0.365204	<0.001
5	Siglecf	0.361774	<0.001
5	Wfdc17	0.361119	<0.001
5	Klf6	0.36039	<0.001
5	Pla2g15	0.360197	<0.001
5	Hnrnpll	0.359589	<0.001
5	Sirpb1c	0.359279	<0.001
5	Uqcr11	0.357524	<0.001
5	Tspo	0.356001	<0.001
5	Cox6a1	0.355918	<0.001
5	Rrbp1	0.35382	<0.001
5	Cox7a2	0.352005	<0.001
5	Wdr1	0.351749	<0.001
5	Ywhag	0.35136	<0.001
5	Ier3	0.351144	<0.001
5	Diaph1	0.350877	<0.001
5	Ptafr	0.349676	<0.001
5	Tm6sf1	0.349553	<0.001
5	Ccrl2	0.3486	<0.001
5	Gcnt2	0.348202	<0.001
5	Hmgcs1	0.347935	<0.001
5	Acox1	0.347874	<0.001
5	Esd	0.347628	<0.001
5	Prcp	0.347366	<0.001
5	Atp6ap2	0.346727	<0.001
5	Cox6c	0.34665	<0.001
5	Cyb5r3	0.346436	<0.001
5	Gsto1	0.346212	<0.001
5	Mapkapk2	0.346198	<0.001
5	Adarb1	0.345594	<0.001
5	Cox17	0.344765	<0.001
5	Cops9	0.344718	<0.001
5	Gpcpd1	0.344598	<0.001
5	Cyp51	0.344219	<0.001
5	BC005537	0.344067	<0.001
5	Ppp2ca	0.342204	<0.001
5	Zfand2a	0.342153	<0.001
5	Myadm	0.341525	<0.001
5	Rab7b	0.340189	<0.001
5	Npc1	0.339651	<0.001
5	Adgre1	0.338265	<0.001
5	Eps8	0.337083	<0.001
5	Sh2d1b1	0.336836	<0.001
5	Atp6ap1	0.336658	<0.001
5	Zfp703	0.335845	<0.001
5	Ybx1	0.334343	<0.001
5	Rab14	0.333675	<0.001
5	Plekhg1	0.333152	<0.001
5	Plscr1	0.332913	<0.001
5	Hsd3b7	0.332635	<0.001
5	Zc3h12a	0.332622	<0.001
5	Nfkbiz	0.331832	<0.001
5	Cdc42ep3	0.331241	<0.001
5	Calm3	0.329343	<0.001
5	Tmed10	0.327805	<0.001
5	Myo1f	0.327619	<0.001
5	Zfp36	0.327559	<0.001
5	Tomm6	0.326385	<0.001
5	Tbxas1	0.325835	<0.001
5	Gnai2	0.324764	<0.001
5	Zmiz1	0.324404	<0.001
5	Rtn3	0.324388	<0.001
5	Marco	0.323673	<0.001
5	Prkcd	0.323424	<0.001
5	Sec61b	0.323384	<0.001
5	Riok3	0.323261	<0.001
5	Ets2	0.323174	<0.001
5	Map7d1	0.322241	<0.001
5	Cdc42ep2	0.321495	<0.001
5	Pcbp1	0.320449	<0.001
5	Tmem189	0.3202	<0.001
5	Tmem50a	0.317313	<0.001
5	Naa50	0.316551	<0.001
5	Cenpb	0.315849	<0.001
5	Atp6v0d1	0.315335	<0.001
5	Ndufc2	0.314947	<0.001
5	Ms4a6c	0.314908	<0.001
5	Abcd2	0.314304	<0.001
5	Ap3s1	0.313835	<0.001
5	Etfa	0.313601	<0.001
5	Mpp1	0.312922	<0.001
5	Pdcd6ip	0.312838	<0.001
5	Atp5a1	0.312475	<0.001
5	Cfl1	0.312053	<0.001
5	Gal	0.310363	<0.001
5	Pid1	0.310144	<0.001
5	Dhrs7b	0.308	<0.001
5	Cdc42	0.307707	<0.001
5	Dap	0.307581	<0.001
5	Mapk6	0.307231	<0.001
5	Flrt3	0.307086	<0.001
5	Cox7b	0.306597	<0.001
5	Scand1	0.304962	<0.001
5	Ncf1	0.304015	<0.001
5	Tnfrsf1a	0.303727	<0.001
5	Qdpr	0.303466	<0.001
5	Top1	0.302754	<0.001
5	Akr1b3	0.3024	<0.001
5	Acp5	0.302163	<0.001
5	Gyg	0.300628	<0.001
5	Snx3	0.299489	<0.001
5	Renbp	0.298942	<0.001
5	Sh3tc1	0.298914	<0.001
5	Lhfpl2	0.298909	<0.001
5	Vps35	0.298523	<0.001
5	Itm2c	0.298362	<0.001
5	Man2b1	0.298263	<0.001
5	Rps6ka3	0.297558	<0.001
5	Slc9a4	0.296471	<0.001
5	Trib1	0.296388	<0.001
5	Ost4	0.296098	<0.001
5	Atp6v1c1	0.295955	<0.001
5	Mtpn	0.295113	<0.001
5	Cmc1	0.295086	<0.001
5	Srsf5	0.294921	<0.001
5	Nr4a3	0.294061	<0.001
5	Spcs1	0.29314	<0.001
5	Amz1	0.292865	<0.001
5	Sdc3	0.292507	<0.001
5	Clec1b	0.292452	<0.001
5	Clec4d	0.292365	<0.001
5	Lamtor4	0.292198	<0.001
5	Bnip3l	0.291866	<0.001
5	Fbxl5	0.291307	<0.001
5	Areg	0.291273	<0.001
5	Phlda1	0.290984	<0.001
5	Cttnbp2nl	0.290734	<0.001
5	Gusb	0.290608	<0.001
5	Cfp	0.289842	<0.001
5	Il17ra	0.289802	<0.001
5	Lilra5	0.289174	<0.001
5	Epb41l2	0.288892	<0.001
5	Ms4a6d	0.288844	<0.001
5	Tm9sf3	0.288736	<0.001
5	Mpc2	0.288671	<0.001
5	Ctsh	0.288281	<0.001
5	Plekho2	0.287902	<0.001
5	Slamf9	0.287758	<0.001
5	Pld4	0.287737	<0.001
5	Arf5	0.287349	<0.001
5	Sgpl1	0.28688	<0.001
5	Sppl2a	0.286032	<0.001
5	Snx1	0.285222	<0.001
5	Abr	0.284505	<0.001
5	Dctn4	0.284061	<0.001
5	Wsb1	0.280974	<0.001
5	Adcy3	0.280794	<0.001
5	Mcl1	0.279987	<0.001
5	Etf1	0.279938	<0.001
5	Dynlrb1	0.279591	<0.001
5	Pira2	0.279177	<0.001
5	Slc16a10	0.279075	<0.001
5	Kcnn3	0.279024	<0.001
5	Afap1	0.278788	<0.001
5	Atp5c1	0.27877	<0.001
5	Mgat4b	0.278271	<0.001
5	Cfb	0.278243	<0.001
5	Vegfa	0.278046	<0.001
5	Ubl3	0.278027	<0.001
5	Fndc3b	0.277989	<0.001
5	Ski	0.277974	<0.001
5	Ppt2	0.277028	<0.001
5	Atp5md	0.27683	<0.001
5	Ndufa3	0.276687	0.00596003
5	Dazap2	0.276449	<0.001
5	Mef2a	0.276228	<0.001
5	Nadk	0.275147	<0.001
5	Acaa1a	0.275053	<0.001
5	Egr2	0.274521	<0.001
5	Cap1	0.273811	<0.001
5	Pik3r5	0.273241	<0.001
5	Prune2	0.272581	<0.001
5	Pabpc1	0.272142	<0.001
5	Atxn10	0.272097	<0.001
5	Ap2a2	0.272076	<0.001
5	Cox7c	0.27195	0.0183136
5	Tbcb	0.271489	<0.001
5	Lsr	0.271489	<0.001
5	Atp5k	0.271472	<0.001
5	Atf4	0.271449	<0.001
5	Otulinl	0.271158	<0.001
5	Diaph2	0.270874	<0.001
5	Tnfaip3	0.270768	<0.001
5	Rragc	0.26984	<0.001
5	AW112010	0.269696	<0.001
5	Cpne5	0.269682	<0.001
5	Slk	0.269661	<0.001
5	Capn2	0.269503	<0.001
5	Tcirg1	0.268851	<0.001
5	Alox5	0.268682	<0.001
5	Tpp1	0.268396	<0.001
5	Svil	0.268141	<0.001
5	Syne2	0.267119	<0.001
5	Lepr	0.265955	<0.001
5	Atp5g1	0.265442	<0.001
5	Clic1	0.264476	<0.001
5	Capn1	0.263003	<0.001
5	Dpysl2	0.262482	<0.001
5	Trappc2l	0.262308	<0.001
5	Eepd1	0.262213	<0.001
5	Adam17	0.261616	<0.001
5	Psmb5	0.261575	<0.001
5	P2ry14	0.260915	<0.001
5	Hif1a	0.260855	<0.001
5	Surf4	0.260011	<0.001
5	Itga5	0.259986	<0.001
5	Coro1c	0.259981	<0.001
5	Bnip2	0.259741	<0.001
5	Atp5mpl	0.259355	<0.001
5	Brk1	0.258685	<0.001
5	Emilin2	0.258621	<0.001
5	Vapa	0.258105	0.0011369
5	Gab2	0.257703	<0.001
5	Emp3	0.257689	<0.001
5	Prdx2	0.257322	<0.001
5	Cpd	0.257201	<0.001
5	Leprot	0.256973	<0.001
5	Ptbp3	0.25695	<0.001
5	Idi1	0.256691	<0.001
5	Ggnbp2	0.255889	<0.001
5	Map1lc3b	0.255135	<0.001
5	Card19	0.254791	<0.001
5	Nfkb1	0.254636	0.00270575
5	Atp5h	0.254373	<0.001
5	Litaf	0.254345	<0.001
5	Gmpr	0.253557	<0.001
5	Ptgfrn	0.252932	<0.001
5	Stom	0.252759	<0.001
5	Abhd5	0.252588	<0.001
5	Havcr2	0.252449	<0.001
5	Cav2	0.252152	<0.001
5	Selenos	0.251532	<0.001
5	Cox6b2	0.251528	<0.001
5	Agap1	0.251372	<0.001
5	Adgrl2	0.251361	<0.001
5	Plekhb2	0.251273	<0.001
5	Arl8b	0.251147	<0.001
5	Nme1	0.250746	<0.001
5	Rap2a	0.250565	<0.001
5	Emp1	0.250424	<0.001
6	Bach2	3.15458	<0.001
6	Aff3	3.00969	<0.001
6	Arhgap15	2.96561	<0.001
6	Pde3b	2.87314	<0.001
6	Immp2l	2.69978	<0.001
6	Xylt1	2.6675	<0.001
6	Foxp1	2.65877	<0.001
6	Bank1	2.6501	<0.001
6	Phlpp1	2.6	<0.001
6	Camk1d	2.3947	<0.001
6	Kcnq5	2.38642	<0.001
6	Dock2	2.35294	<0.001
6	Ptprj	2.32921	<0.001
6	Stat4	2.31792	<0.001
6	Ebf1	2.25477	<0.001
6	Tcf12	2.25271	<0.001
6	Lncpint	2.24958	<0.001
6	Prkce	2.22373	<0.001
6	Cblb	2.20798	<0.001
6	Hivep2	2.19726	<0.001
6	Maml2	2.14304	<0.001
6	4933406I18Rik	2.1316	<0.001
6	Akt3	2.07888	<0.001
6	Prkcb	2.06005	<0.001
6	Lyn	2.04395	<0.001
6	Cmss1	2.04321	<0.001
6	Inpp4b	2.03982	<0.001
6	Gm26740	2.01875	<0.001
6	Cyth1	1.96874	<0.001
6	Runx1	1.96696	<0.001
6	Dipk1a	1.89104	<0.001
6	Ppp3ca	1.8733	<0.001
6	Elmo1	1.85506	<0.001
6	Satb1	1.8465	<0.001
6	Gphn	1.84265	<0.001
6	Antxr2	1.83804	<0.001
6	Tmem163	1.83067	<0.001
6	Cmip	1.8111	<0.001
6	Zbtb20	1.78489	<0.001
6	Fchsd2	1.7663	<0.001
6	Inpp5d	1.76295	<0.001
6	Gfod1	1.74768	<0.001
6	Smyd3	1.74412	<0.001
6	Ripor2	1.73653	<0.001
6	Myo1e	1.73143	<0.001
6	Nedd9	1.72933	<0.001
6	St6gal1	1.72631	<0.001
6	Foxn3	1.70344	<0.001
6	Cd86	1.70044	<0.001
6	Dennd4a	1.67621	<0.001
6	Sipa1l1	1.66799	<0.001
6	Snx29	1.65559	<0.001
6	Lrrc8d	1.6306	<0.001
6	Prkca	1.60854	<0.001
6	Fbxo11	1.60382	<0.001
6	Kansl1	1.60017	<0.001
6	Baz2b	1.59153	<0.001
6	Mef2c	1.57658	<0.001
6	Zeb1	1.57078	<0.001
6	Rasa3	1.56963	<0.001
6	Cux1	1.56004	<0.001
6	Dgkd	1.5578	<0.001
6	Man1a	1.55161	<0.001
6	Arid5b	1.55057	<0.001
6	Fli1	1.53916	<0.001
6	Lpp	1.53649	<0.001
6	Dmxl1	1.53574	<0.001
6	Foxo1	1.52992	<0.001
6	Exoc4	1.50916	<0.001
6	Slc12a6	1.47668	<0.001
6	Btbd9	1.45949	<0.001
6	Arih1	1.4544	<0.001
6	Ptk2b	1.44887	<0.001
6	Pde7a	1.44793	<0.001
6	Tbc1d5	1.44379	<0.001
6	Ankrd44	1.43751	<0.001
6	Sik3	1.43688	<0.001
6	Retreg1	1.43157	<0.001
6	Maml3	1.42728	<0.001
6	Zcchc7	1.41924	<0.001
6	Arid1b	1.40882	<0.001
6	2610035D17Rik	1.39722	<0.001
6	Zhx2	1.39701	<0.001
6	Fam172a	1.39454	<0.001
6	Setbp1	1.38441	<0.001
6	Aff1	1.37948	<0.001
6	Fyn	1.3774	<0.001
6	Rftn1	1.37533	<0.001
6	Pde4b	1.37278	<0.001
6	Ssh2	1.3693	<0.001
6	Stag1	1.36309	<0.001
6	Lrrk2	1.35555	<0.001
6	Mir142hg	1.35487	<0.001
6	Zswim6	1.33897	<0.001
6	Rabgap1l	1.33843	<0.001
6	Dock10	1.33723	<0.001
6	Arhgap26	1.32106	<0.001
6	Alcam	1.31798	<0.001
6	Babam2	1.31619	<0.001
6	Stim1	1.31613	<0.001
6	Msi2	1.31165	<0.001
6	Gm16341	1.29731	<0.001
6	Slc9a7	1.29316	<0.001
6	Sgms1	1.28611	<0.001
6	Pax5	1.27697	<0.001
6	Dock11	1.27604	<0.001
6	Rere	1.27353	<0.001
6	Fryl	1.26904	<0.001
6	Fbxl17	1.26435	<0.001
6	Ambra1	1.26054	<0.001
6	Dip2b	1.25702	<0.001
6	Arhgef18	1.25252	<0.001
6	Pag1	1.24696	<0.001
6	Nsf	1.23344	<0.001
6	Gtdc1	1.2331	<0.001
6	Cerk	1.2288	<0.001
6	Sp100	1.2246	<0.001
6	Smchd1	1.22114	<0.001
6	Vps13b	1.21683	<0.001
6	Syk	1.21651	<0.001
6	Trps1	1.20938	<0.001
6	Plekha2	1.19974	<0.001
6	Birc3	1.19252	<0.001
6	Phf21a	1.19123	<0.001
6	Bcas3	1.18666	<0.001
6	Ralgps2	1.18367	<0.001
6	Nfatc3	1.17922	<0.001
6	Wasf2	1.17674	<0.001
6	Nipbl	1.16669	<0.001
6	Txndc16	1.16539	<0.001
6	Plcl2	1.16382	<0.001
6	Ncoa2	1.16261	<0.001
6	Gpcpd1	1.15791	<0.001
6	Susd6	1.15232	<0.001
6	Zfand3	1.14571	<0.001
6	Tmem108	1.13692	<0.001
6	Ablim1	1.13584	<0.001
6	Ero1lb	1.13133	<0.001
6	Pecam1	1.13083	<0.001
6	Ccnd3	1.11527	<0.001
6	Cmah	1.10613	<0.001
6	Mtss1	1.10324	<0.001
6	Ppp1r16b	1.10294	<0.001
6	Jarid2	1.09296	<0.001
6	Camk2d	1.09258	<0.001
6	Fam107b	1.087	<0.001
6	Eml4	1.08497	<0.001
6	Ccm2	1.08079	<0.001
6	Atp8a1	1.07661	<0.001
6	Itsn2	1.0698	<0.001
6	Rapgef6	1.06755	<0.001
6	Cd55	1.06325	<0.001
6	Cnot4	1.05928	<0.001
6	Adamts6	1.0554	<0.001
6	Mtmr3	1.05393	<0.001
6	Cnot2	1.0496	<0.001
6	Plekhm3	1.04907	<0.001
6	Grap2	1.04833	<0.001
6	Uvrag	1.04651	<0.001
6	Ikzf3	1.04594	<0.001
6	Gm47782	1.045	<0.001
6	Herc4	1.0435	<0.001
6	Med13	1.04042	<0.001
6	Dennd1a	1.03934	<0.001
6	Blnk	1.0386	<0.001
6	Tgfbr2	1.03801	<0.001
6	Fto	1.03667	<0.001
6	St8sia4	1.03601	<0.001
6	Traf3	1.03415	<0.001
6	St6galnac3	1.03307	<0.001
6	Wdfy4	1.03213	<0.001
6	Tut4	1.02942	<0.001
6	Cdk8	1.02316	<0.001
6	Eif2ak3	1.02065	<0.001
6	Itpr1	1.01977	<0.001
6	Arhgap31	1.01953	<0.001
6	Fry	1.01358	<0.001
6	Nr3c1	1.01172	<0.001
6	Lrba	1.00784	<0.001
6	Mbd5	1.00633	<0.001
6	Rfx3	1.0045	<0.001
6	Rbm6	1.00374	<0.001
6	Epb41	1.00243	<0.001
6	Lamc1	1.0002	<0.001
6	Tnrc6b	0.998517	<0.001
6	Heg1	0.996783	<0.001
6	Smg6	0.99621	<0.001
6	Snx9	0.995833	<0.001
6	Mllt10	0.988181	<0.001
6	Arap2	0.986552	<0.001
6	Cog5	0.985041	<0.001
6	Ankrd11	0.979462	<0.001
6	Rassf3	0.979107	<0.001
6	Ext1	0.978483	<0.001
6	Rps6ka5	0.974458	<0.001
6	Aff4	0.972318	<0.001
6	Abhd17b	0.968466	<0.001
6	Fam49b	0.967865	<0.001
6	Abi1	0.966343	<0.001
6	Chchd3	0.966191	<0.001
6	Macf1	0.962894	<0.001
6	Osbpl8	0.956009	<0.001
6	Ralgapa1	0.953669	<0.001
6	Vti1a	0.953347	<0.001
6	Smg1	0.951661	<0.001
6	Rnf216	0.950382	<0.001
6	Arhgap24	0.95015	<0.001
6	Cacna1e	0.943736	<0.001
6	Strbp	0.941911	<0.001
6	Fars2	0.935679	<0.001
6	Rfx7	0.934906	<0.001
6	Glcci1	0.932949	<0.001
6	Sp140	0.930066	<0.001
6	Braf	0.926121	<0.001
6	Eif4g3	0.925824	<0.001
6	Gpd2	0.922878	<0.001
6	Spata5	0.92224	<0.001
6	Strn3	0.921534	<0.001
6	Faf1	0.917654	<0.001
6	Phtf2	0.917238	<0.001
6	Baz1a	0.916062	<0.001
6	Pacs1	0.916019	<0.001
6	Tmem131l	0.915342	<0.001
6	Flnb	0.914109	<0.001
6	Nrf1	0.912767	<0.001
6	Nfkb1	0.911709	<0.001
6	Cdk19	0.911068	<0.001
6	Kras	0.90996	<0.001
6	Tbc1d1	0.907384	<0.001
6	Cecr2	0.906121	<0.001
6	44988	0.906046	<0.001
6	Arhgap25	0.897534	<0.001
6	Agbl1	0.89684	<0.001
6	Dyrk1a	0.896307	<0.001
6	Cdk13	0.89166	<0.001
6	Ppp1r12a	0.887973	<0.001
6	Thada	0.884984	<0.001
6	Ncoa1	0.883181	<0.001
6	Pan3	0.882665	<0.001
6	Mrtfa	0.881762	<0.001
6	Gm15987	0.880607	<0.001
6	Fgf13	0.878357	<0.001
6	Slc15a2	0.876095	<0.001
6	Fndc3a	0.873927	<0.001
6	Huwe1	0.87349	<0.001
6	Crem	0.872634	<0.001
6	Cnot6l	0.869356	<0.001
6	Arl15	0.868896	<0.001
6	Gm19951	0.867556	<0.001
6	Cdkal1	0.863925	<0.001
6	Gmds	0.86381	<0.001
6	Kmt2c	0.861294	<0.001
6	Rtn3	0.859672	<0.001
6	Zfp407	0.858897	<0.001
6	Rras2	0.854194	<0.001
6	Arhgap45	0.852577	<0.001
6	Nsd3	0.852233	<0.001
6	Ankrd17	0.848396	<0.001
6	Pten	0.847537	<0.001
6	Nsmce2	0.847063	<0.001
6	Diaph2	0.844787	<0.001
6	Ikzf1	0.844734	<0.001
6	Rcsd1	0.843744	<0.001
6	Cab39l	0.83916	<0.001
6	Atxn7	0.838589	<0.001
6	Tnrc6c	0.838002	<0.001
6	Spag9	0.837496	<0.001
6	Sh3kbp1	0.837409	<0.001
6	Lims1	0.83703	<0.001
6	Med13l	0.837014	<0.001
6	Pip4k2a	0.83246	<0.001
6	Dleu2	0.83137	<0.001
6	Usp34	0.830497	<0.001
6	Kdm7a	0.828714	<0.001
6	Rsrc1	0.828507	<0.001
6	Tank	0.828397	<0.001
6	Trip12	0.826874	<0.001
6	Bcl2	0.821864	<0.001
6	Scaper	0.819778	<0.001
6	Xpo1	0.819143	<0.001
6	Raet1e	0.817243	<0.001
6	Kansl1l	0.815993	<0.001
6	Dlg1	0.815461	<0.001
6	Csnk1g3	0.815302	<0.001
6	Lrch1	0.814819	<0.001
6	Abca1	0.812648	<0.001
6	Peak1	0.811811	<0.001
6	Irak2	0.809068	<0.001
6	Arid4b	0.80874	<0.001
6	Gm11290	0.795195	<0.001
6	Ppp3cc	0.795181	<0.001
6	Erbin	0.793368	<0.001
6	Smim14	0.790596	<0.001
6	Peli1	0.790449	<0.001
6	Celf1	0.788821	<0.001
6	Sik2	0.784185	<0.001
6	Man2a1	0.783513	<0.001
6	Osbpl9	0.782871	<0.001
6	Pde7b	0.781577	<0.001
6	Nedd4l	0.781132	<0.001
6	Rabep1	0.781065	<0.001
6	Slc4a7	0.780302	<0.001
6	Atf7	0.779454	<0.001
6	Ctps2	0.779173	<0.001
6	Gbf1	0.778879	<0.001
6	Fnbp1	0.778579	<0.001
6	Stat3	0.778567	<0.001
6	Gpatch8	0.777685	<0.001
6	Wdr33	0.77687	<0.001
6	Chd2	0.775607	<0.001
6	Lcor	0.773841	<0.001
6	Gm30211	0.772597	<0.001
6	Clint1	0.772383	<0.001
6	Zfp831	0.772259	<0.001
6	Mbnl1	0.772052	<0.001
6	Hdac9	0.771921	<0.001
6	Snx30	0.771636	<0.001
6	44986	0.770422	<0.001
6	Kpna4	0.769204	<0.001
6	Atad2b	0.767653	<0.001
6	Arhgef3	0.767123	<0.001
6	Gtf2f2	0.765077	<0.001
6	Jak1	0.762575	<0.001
6	Inpp5a	0.762344	<0.001
6	Mbtd1	0.761702	<0.001
6	Aig1	0.761001	<0.001
6	Lmbrd1	0.759672	<0.001
6	Lcorl	0.759589	<0.001
6	Ccny	0.757444	<0.001
6	Rnf157	0.756981	<0.001
6	Irf2	0.755917	<0.001
6	Bmp2k	0.755122	<0.001
6	Grb2	0.753838	<0.001
6	Tasor2	0.751461	<0.001
6	Slc10a7	0.750632	<0.001
6	Fam117b	0.749489	<0.001
6	Sppl3	0.748803	<0.001
6	Atf7ip	0.748161	<0.001
6	Plcg2	0.747252	<0.001
6	Rapgef4	0.746793	<0.001
6	Ago2	0.74673	<0.001
6	Parp8	0.746118	<0.001
6	Scml4	0.745757	<0.001
6	Ldlrad4	0.743732	<0.001
6	Zdhhc14	0.743426	<0.001
6	Vps37b	0.742636	<0.001
6	Ankhd1	0.742104	<0.001
6	Wwox	0.741935	<0.001
6	Scaf8	0.741647	<0.001
6	Tcf20	0.74107	<0.001
6	Cdc42se2	0.740863	<0.001
6	Pik3ap1	0.740202	<0.001
6	Gm47283	0.738392	<0.001
6	Rps6ka3	0.738317	<0.001
6	Smad3	0.737742	<0.001
6	Tlk2	0.737495	<0.001
6	Enox2	0.736584	<0.001
6	Pced1b	0.736509	<0.001
6	Pgap1	0.735851	<0.001
6	Dennd1b	0.734389	<0.001
6	Nfat5	0.733878	<0.001
6	Brd4	0.73289	<0.001
6	Ap1s3	0.732524	<0.001
6	Kmt2e	0.730992	<0.001
6	Mbnl2	0.730553	<0.001
6	Map3k3	0.72819	<0.001
6	Fbxw11	0.727208	<0.001
6	Snd1	0.726958	<0.001
6	Brwd1	0.725675	<0.001
6	Btla	0.725369	<0.001
6	Cdk17	0.722005	<0.001
6	Atp9b	0.719132	<0.001
6	Bcar3	0.717406	<0.001
6	Tpk1	0.717284	<0.001
6	Pou2f1	0.716329	<0.001
6	Aopep	0.715935	<0.001
6	Bicra	0.714873	<0.001
6	Rbm39	0.714865	<0.001
6	Fhit	0.714712	<0.001
6	Kynu	0.714409	<0.001
6	Gm15675	0.711301	<0.001
6	Wnk1	0.710579	<0.001
6	A630001G21Rik	0.709116	<0.001
6	Ascc3	0.708073	<0.001
6	Smurf2	0.707409	<0.001
6	Stk4	0.705195	<0.001
6	Itpr2	0.704798	<0.001
6	Zdhhc18	0.704785	<0.001
6	Lef1	0.70467	<0.001
6	Pias1	0.702506	<0.001
6	Fam193a	0.701527	<0.001
6	Usp6nl	0.700707	<0.001
6	Lemd3	0.699953	<0.001
6	Zmynd11	0.69987	<0.001
6	Ap3b1	0.699353	<0.001
6	Atp11c	0.697897	<0.001
6	Mkln1	0.697281	<0.001
6	Ssbp2	0.695413	<0.001
6	4932438A13Rik	0.694984	<0.001
6	2310067P03Rik	0.693765	<0.001
6	Prim2	0.691868	<0.001
6	Tle4	0.690326	<0.001
6	AW554918	0.689536	<0.001
6	Phf20l1	0.688062	<0.001
6	Prr14l	0.687837	<0.001
6	Itgav	0.68714	<0.001
6	Cbfb	0.686753	<0.001
6	Akap10	0.685944	<0.001
6	Uty	0.684927	<0.001
6	Zfp608	0.683862	<0.001
6	Ube2g1	0.682616	<0.001
6	Ubac2	0.682398	<0.001
6	Gpr132	0.68143	<0.001
6	Gatad2b	0.681057	<0.001
6	Abtb2	0.680598	<0.001
6	Ell2	0.679909	<0.001
6	Rnf145	0.678479	<0.001
6	Rap1gds1	0.678238	<0.001
6	Map3k5	0.677809	<0.001
6	Bbx	0.675926	<0.001
6	Ash1l	0.674352	<0.001
6	Mast4	0.673426	<0.001
6	Tmcc1	0.672453	<0.001
6	Cobll1	0.671677	<0.001
6	Celf2	0.67156	<0.001
6	Gm43388	0.67101	<0.001
6	Chd7	0.670198	<0.001
6	Psme4	0.667771	<0.001
6	Btaf1	0.666224	<0.001
6	Utrn	0.665514	<0.001
6	Scmh1	0.664886	<0.001
6	Zfp292	0.663754	<0.001
6	Trappc9	0.663741	<0.001
6	Ube2h	0.663723	<0.001
6	Stx8	0.663128	<0.001
6	Bbs9	0.662317	<0.001
6	Lamb3	0.660971	<0.001
6	Zdhhc20	0.660898	<0.001
6	Spata6	0.660079	<0.001
6	Hdac8	0.659033	<0.001
6	Usp3	0.658545	<0.001
6	Rab2a	0.658375	<0.001
6	Ptbp2	0.652993	<0.001
6	Mycbp2	0.652751	<0.001
6	Rel	0.651485	<0.001
6	Apc	0.651352	<0.001
6	Zyg11b	0.650662	<0.001
6	Mirt1	0.649743	<0.001
6	Kdm4c	0.649725	<0.001
6	Lrrc8c	0.649128	<0.001
6	Trak1	0.648575	<0.001
6	Btbd7	0.648319	<0.001
6	Gramd3	0.647764	<0.001
6	Snx2	0.646573	<0.001
6	Nlk	0.645752	<0.001
6	Atf2	0.645231	<0.001
6	Mlxip	0.644658	<0.001
6	Btrc	0.639513	<0.001
6	Fam169b	0.63842	<0.001
6	Tnfaip8	0.638358	<0.001
6	Rb1	0.635872	<0.001
6	Pds5b	0.635004	<0.001
6	Mef2d	0.634613	<0.001
6	Elf1	0.634272	<0.001
6	Rev3l	0.633018	<0.001
6	Atf6	0.632571	<0.001
6	Kdm2a	0.631078	<0.001
6	Mthfd1l	0.630488	<0.001
6	Eps15	0.630249	<0.001
6	Dgka	0.629586	<0.001
6	Rsf1	0.629394	<0.001
6	Scai	0.629174	<0.001
6	Zfp148	0.62803	<0.001
6	Ptpn4	0.627244	<0.001
6	Oga	0.626835	<0.001
6	Serinc3	0.626711	<0.001
6	Chd6	0.626025	<0.001
6	Ogdh	0.625142	<0.001
6	Hivep1	0.621681	<0.001
6	Mnat1	0.621118	<0.001
6	Fbxw7	0.620075	<0.001
6	Mta3	0.619551	<0.001
6	Ppp6r3	0.619377	<0.001
6	Malt1	0.619112	<0.001
6	Tcf4	0.61831	<0.001
6	Crebbp	0.618067	<0.001
6	Arih2	0.617855	<0.001
6	Ncoa3	0.617803	<0.001
6	Cab39	0.617579	<0.001
6	Usp32	0.616719	<0.001
6	Nck2	0.615263	<0.001
6	Zfp280d	0.613011	<0.001
6	Ahcyl2	0.612476	<0.001
6	Glg1	0.61236	<0.001
6	Pafah1b1	0.609863	<0.001
6	Lnpep	0.608933	<0.001
6	Nr2c2	0.608525	<0.001
6	Add1	0.608006	<0.001
6	Kdm6a	0.607807	<0.001
6	Hcrtr2	0.607223	<0.001
6	Creb1	0.606295	<0.001
6	Stk10	0.604655	<0.001
6	Blk	0.604045	<0.001
6	Itch	0.603561	<0.001
6	Ubr1	0.603315	<0.001
6	Zranb1	0.601417	<0.001
6	Micu2	0.601364	<0.001
6	Eya1	0.601153	<0.001
6	Myo5a	0.600238	<0.001
6	Xrcc4	0.600226	<0.001
6	Mapkap1	0.598536	<0.001
6	Ythdf3	0.597811	<0.001
6	Cstf3	0.597042	<0.001
6	2010309G21Rik	0.596636	<0.001
6	Ube3c	0.596122	<0.001
6	Cpm	0.594223	<0.001
6	Epb41l2	0.593469	<0.001
6	Clasp1	0.591855	<0.001
6	Atg10	0.591794	<0.001
6	Rtn4	0.591745	<0.001
6	Taf3	0.590404	<0.001
6	Esyt2	0.590285	<0.001
6	Qk	0.590191	<0.001
6	Thoc2	0.589929	<0.001
6	Pum1	0.589173	<0.001
6	5031425E22Rik	0.589165	<0.001
6	Chst3	0.587201	<0.001
6	Stk24	0.586958	<0.001
6	Cwc27	0.586274	<0.001
6	Tent4b	0.586024	<0.001
6	Mapk1	0.585906	<0.001
6	Umad1	0.585189	<0.001
6	Gnaq	0.584921	<0.001
6	Numb	0.584024	<0.001
6	Ppp2r5e	0.583662	<0.001
6	Cd180	0.582578	<0.001
6	Rc3h1	0.582572	<0.001
6	Ptbp3	0.581488	<0.001
6	B4galt5	0.581278	<0.001
6	Nsd1	0.580806	<0.001
6	Arfgef1	0.580184	<0.001
6	Slf1	0.579452	<0.001
6	Zfr	0.57907	<0.001
6	Ubn2	0.578734	<0.001
6	Fgd3	0.578288	<0.001
6	Rictor	0.578247	<0.001
6	Pik3cd	0.577875	<0.001
6	Fam214a	0.577782	<0.001
6	Dock8	0.57757	<0.001
6	Add3	0.577355	<0.001
6	Cop1	0.576693	<0.001
6	Col4a3bp	0.575798	<0.001
6	Pdpk1	0.57549	<0.001
6	Pdlim5	0.57157	<0.001
6	Nt5dc1	0.57116	<0.001
6	Zfand6	0.571047	<0.001
6	Gpbp1	0.57035	<0.001
6	Sp4	0.570279	<0.001
6	Usf3	0.570006	<0.001
6	Heca	0.569488	<0.001
6	Map4	0.569458	<0.001
6	Pspc1	0.568193	<0.001
6	Pou2af1	0.566313	<0.001
6	Mndal	0.565955	<0.001
6	Rngtt	0.56564	<0.001
6	Rapgef1	0.565145	<0.001
6	Fcrl1	0.564523	<0.001
6	Sipa1l2	0.563862	<0.001
6	Tnrc6a	0.563307	<0.001
6	Gls	0.562599	<0.001
6	Tmem87a	0.561654	<0.001
6	Exoc6b	0.561071	<0.001
6	Setd5	0.560448	<0.001
6	R3hdm2	0.559702	<0.001
6	Trim33	0.559442	<0.001
6	Abcb7	0.558481	<0.001
6	Snx25	0.558479	<0.001
6	Hira	0.557666	<0.001
6	Ankrd28	0.557666	<0.001
6	Aftph	0.557228	<0.001
6	Trappc8	0.556608	<0.001
6	Rap1a	0.556561	<0.001
6	Tbl1xr1	0.555373	<0.001
6	Tnks2	0.554545	<0.001
6	Rptor	0.554223	<0.001
6	Zc3hav1	0.552198	<0.001
6	Micu1	0.551241	<0.001
6	Tom1l2	0.550678	<0.001
6	Cul3	0.550316	<0.001
6	Lpgat1	0.550207	<0.001
6	Hip1r	0.549939	<0.001
6	Epc1	0.54877	<0.001
6	Apbb1ip	0.548751	<0.001
6	Sec63	0.54813	<0.001
6	Dapp1	0.548071	<0.001
6	Mef2a	0.547969	<0.001
6	Phf20	0.547613	<0.001
6	Vrk2	0.546479	<0.001
6	Stt3b	0.546302	<0.001
6	Ino80	0.545255	<0.001
6	Pxk	0.545197	<0.001
6	Vps54	0.544484	<0.001
6	Fam13b	0.544318	<0.001
6	Lonp2	0.543649	<0.001
6	Zmym2	0.543613	<0.001
6	Slc43a2	0.542459	<0.001
6	Cytip	0.541972	0.00185341
6	Sec24b	0.541274	<0.001
6	Slc20a2	0.540894	<0.001
6	Clybl	0.540703	<0.001
6	Rock1	0.540167	<0.001
6	Txndc11	0.540019	<0.001
6	Arnt	0.539138	<0.001
6	Elf2	0.538686	<0.001
6	Mecp2	0.538577	<0.001
6	Crlf3	0.538026	<0.001
6	Ap2b1	0.537927	<0.001
6	Tlk1	0.537475	<0.001
6	Rasgrp3	0.537387	<0.001
6	Nptn	0.537083	<0.001
6	Asb3	0.536834	<0.001
6	Xpo7	0.536582	<0.001
6	Taok1	0.535844	<0.001
6	Ppp2r5c	0.535233	<0.001
6	Tnpo1	0.534421	<0.001
6	Itpkb	0.534031	<0.001
6	Rbm26	0.533679	<0.001
6	Asxl1	0.533354	<0.001
6	Mylip	0.53318	<0.001
6	Ttc17	0.532359	<0.001
6	Desi2	0.531637	<0.001
6	Pum2	0.531185	<0.001
6	Smarca2	0.530999	<0.001
6	Copg2	0.529504	<0.001
6	Gbe1	0.529356	<0.001
6	Ptprc	0.528918	<0.001
6	Znrf2	0.528602	<0.001
6	Usp24	0.527543	<0.001
6	Zfp638	0.52469	<0.001
6	Rnf144a	0.524475	<0.001
6	Xpo4	0.524338	<0.001
6	Asap1	0.523923	<0.001
6	Pigu	0.52389	<0.001
6	Spidr	0.522856	<0.001
6	Ncoa6	0.522749	<0.001
6	Oxr1	0.521945	<0.001
6	Dnajc1	0.521899	<0.001
6	Nek7	0.521719	<0.001
6	Rab3gap1	0.521461	<0.001
6	Crebrf	0.521105	<0.001
6	Gm31243	0.520921	<0.001
6	Jak2	0.520605	<0.001
6	Mcu	0.519547	<0.001
6	Ankib1	0.518785	<0.001
6	Lin52	0.518082	<0.001
6	Exoc2	0.517606	<0.001
6	Wac	0.517523	<0.001
6	Ppm1l	0.516844	<0.001
6	Cdyl2	0.516246	<0.001
6	Ggnbp2	0.516142	<0.001
6	Cul1	0.515776	<0.001
6	Usp15	0.515492	<0.001
6	Papola	0.514916	<0.001
6	Cbfa2t2	0.514603	<0.001
6	Rapgef2	0.514453	<0.001
6	Lclat1	0.514453	<0.001
6	Dusp16	0.514307	<0.001
6	Slc16a10	0.513692	<0.001
6	Stag2	0.512578	<0.001
6	Sltm	0.512522	<0.001
6	Senp6	0.511987	<0.001
6	Hlcs	0.511964	<0.001
6	Pi4ka	0.511434	<0.001
6	Smad2	0.511072	<0.001
6	Hnrnpc	0.509627	<0.001
6	Mon2	0.509525	<0.001
6	Pnpla7	0.509157	<0.001
6	Frs2	0.507639	<0.001
6	Mdn1	0.506499	<0.001
6	Stap1	0.505892	<0.001
6	Pdss2	0.505699	<0.001
6	Elf4	0.5048	<0.001
6	Depdc5	0.504148	<0.001
6	Ube2k	0.503426	<0.001
6	Mpp7	0.503	<0.001
6	Klhl14	0.502847	<0.001
6	Lats2	0.502099	<0.001
6	Rnf169	0.50168	<0.001
6	Rock2	0.501135	<0.001
6	9930021J03Rik	0.501133	<0.001
6	Far1	0.500885	<0.001
6	Aak1	0.500832	<0.001
6	Myo9a	0.500501	<0.001
6	Snap23	0.499966	<0.001
6	Rmnd5a	0.499865	<0.001
6	Cyfip2	0.499764	<0.001
6	Stambpl1	0.499589	<0.001
6	Gm2000	0.499397	<0.001
6	Rell1	0.498785	<0.001
6	Pkig	0.498585	<0.001
6	Pik3c2b	0.498345	<0.001
6	Patj	0.497981	<0.001
6	Gm37240	0.497691	<0.001
6	Map2k1	0.497183	<0.001
6	Nfyc	0.496396	<0.001
6	Slc38a1	0.49636	0.00259707
6	Luc7l2	0.495978	<0.001
6	Dis3l2	0.495916	<0.001
6	P2ry10	0.49581	<0.001
6	Tsc22d2	0.495339	<0.001
6	Pip5k1b	0.495237	<0.001
6	A330023F24Rik	0.494891	<0.001
6	Elmsan1	0.494756	<0.001
6	Vgll4	0.494591	<0.001
6	Sla	0.494295	<0.001
6	Gigyf2	0.494018	<0.001
6	Bmt2	0.492977	<0.001
6	Rasa2	0.492415	<0.001
6	Sfi1	0.492155	<0.001
6	Zfc3h1	0.491126	<0.001
6	Traf5	0.490983	<0.001
6	Rybp	0.490015	<0.001
6	Rcor1	0.489836	<0.001
6	Ttc3	0.489738	<0.001
6	Arid2	0.489013	<0.001
6	Map2k5	0.487593	<0.001
6	Ddx10	0.487434	<0.001
6	Rsbn1	0.487384	<0.001
6	Tnik	0.487099	<0.001
6	Rasgef1b	0.486668	<0.001
6	Cxcr5	0.485732	<0.001
6	Pde4d	0.485275	<0.001
6	Btk	0.484204	<0.001
6	Usp9x	0.483122	<0.001
6	44992	0.482954	<0.001
6	Map2k4	0.482947	<0.001
6	Zeb2	0.482803	<0.001
6	Aim2	0.482173	<0.001
6	Ogt	0.481943	<0.001
6	Cdk12	0.481943	<0.001
6	Plcxd2	0.481605	<0.001
6	5330438D12Rik	0.481581	<0.001
6	Ralgapa2	0.481402	<0.001
6	Rhoh	0.481121	0.00676976
6	R3hcc1l	0.480958	<0.001
6	Gng2	0.48085	<0.001
6	Stat5b	0.480654	<0.001
6	Xpr1	0.480206	<0.001
6	Vps13a	0.480203	<0.001
6	Atrnl1	0.479944	<0.001
6	Dnajc13	0.479526	<0.001
6	Akap13	0.479067	<0.001
6	Adgre5	0.479042	<0.001
6	Gapvd1	0.479006	<0.001
6	Wdr20	0.478957	<0.001
6	Uck2	0.478667	<0.001
6	Armh3	0.477401	<0.001
6	Usp37	0.476575	<0.001
6	Sh3bp5	0.47578	<0.001
6	Ppp1r12b	0.475729	<0.001
6	Arhgap12	0.475724	<0.001
6	Mark2	0.47537	<0.001
6	Dcaf10	0.474672	<0.001
6	B3gnt5	0.473591	<0.001
6	Pik3ca	0.473467	<0.001
6	Phkb	0.473416	<0.001
6	Axin1	0.4733	<0.001
6	Stim2	0.473288	<0.001
6	Cacul1	0.473012	<0.001
6	Cpne1	0.472999	<0.001
6	Gm48678	0.472929	<0.001
6	Slc7a1	0.472766	<0.001
6	Pde2a	0.472355	<0.001
6	Tbck	0.472017	<0.001
6	Tmcc3	0.47186	<0.001
6	Pitpnc1	0.470606	<0.001
6	Pde8a	0.469501	<0.001
6	Rab43	0.469119	<0.001
6	Wwp2	0.468778	<0.001
6	Setd2	0.468759	<0.001
6	Tbl1x	0.468158	<0.001
6	Trim44	0.46801	<0.001
6	2610037D02Rik	0.467683	<0.001
6	Kdm5a	0.46669	<0.001
6	Kat6b	0.4661	<0.001
6	Slx4ip	0.463605	<0.001
6	Rasa1	0.463538	<0.001
6	Asxl2	0.463245	<0.001
6	Wipf1	0.462796	<0.001
6	Lrch3	0.461818	<0.001
6	Cep128	0.461645	<0.001
6	Ankrd12	0.461023	<0.001
6	Elp4	0.460194	<0.001
6	Ppp3cb	0.460122	<0.001
6	Pex14	0.459735	<0.001
6	Pibf1	0.459666	<0.001
6	Pcm1	0.459547	<0.001
6	Phip	0.459181	<0.001
6	Ino80d	0.458996	<0.001
6	Zmym4	0.458957	<0.001
6	Abl2	0.458392	<0.001
6	Ubr3	0.457832	<0.001
6	Tmod3	0.457305	<0.001
6	Cnot1	0.457129	<0.001
6	4930523C07Rik	0.456611	<0.001
6	Trpm7	0.456533	<0.001
6	Tra2a	0.456456	<0.001
6	Tnks	0.456111	<0.001
6	Fgfr1op	0.455645	<0.001
6	Bicral	0.45556	<0.001
6	Setx	0.455321	<0.001
6	Eaf2	0.454814	<0.001
6	Polr3b	0.454097	<0.001
6	C130026I21Rik	0.453	<0.001
6	Zfp710	0.452768	<0.001
6	Pcca	0.452727	<0.001
6	Atp11b	0.45256	<0.001
6	Tec	0.451945	<0.001
6	Maco1	0.450366	<0.001
6	Memo1	0.45036	<0.001
6	Prkcg	0.45012	<0.001
6	Acer3	0.449841	<0.001
6	Sclt1	0.449661	<0.001
6	Xrn1	0.449348	<0.001
6	Atp6v0a1	0.44795	<0.001
6	Cep120	0.447783	<0.001
6	Vps13d	0.44682	<0.001
6	Slmap	0.44632	<0.001
6	Kat6a	0.446187	<0.001
6	Cdc27	0.446142	<0.001
6	Ptpra	0.445278	<0.001
6	Chst11	0.445234	<0.001
6	Wdr7	0.444065	<0.001
6	Usp47	0.444011	<0.001
6	1110059E24Rik	0.44401	<0.001
6	R3hdm1	0.443852	0.00109043
6	Klf3	0.443693	<0.001
6	Dym	0.443181	<0.001
6	Diaph1	0.442933	<0.001
6	Pard3b	0.441921	<0.001
6	Eya3	0.441154	<0.001
6	Ago3	0.440983	<0.001
6	Chd9	0.440482	<0.001
6	Reps1	0.439825	<0.001
6	Cd83	0.439749	0.043641
6	Pcmtd1	0.438625	<0.001
6	Hmg20a	0.437302	<0.001
6	Smc5	0.437289	<0.001
6	Kdm2b	0.435821	<0.001
6	Gatad2a	0.435644	<0.001
6	Spop	0.435628	<0.001
6	Isy1	0.435279	<0.001
6	Cnr2	0.43519	<0.001
6	Rnf115	0.434896	<0.001
6	Dtnb	0.434636	<0.001
6	Gm11342	0.434588	<0.001
6	Neurl3	0.434487	<0.001
6	Rttn	0.434207	<0.001
6	Snapc3	0.433992	<0.001
6	Trim7	0.433401	<0.001
6	Herc1	0.4331	<0.001
6	St3gal3	0.432912	<0.001
6	8030462N17Rik	0.432692	<0.001
6	BC052040	0.431847	<0.001
6	Lmtk2	0.430597	<0.001
6	Psen1	0.430251	<0.001
6	Psd3	0.43012	<0.001
6	Map4k5	0.42982	<0.001
6	Klf7	0.429777	<0.001
6	Suco	0.42955	<0.001
6	Prkd2	0.429181	<0.001
6	Mtf2	0.428759	<0.001
6	45175	0.428313	<0.001
6	Ankfy1	0.427674	<0.001
6	Arhgap17	0.426722	<0.001
6	44991	0.426722	<0.001
6	Gpatch2l	0.426527	<0.001
6	Ubap2	0.426094	<0.001
6	Vwa8	0.425776	<0.001
6	Specc1l	0.425752	<0.001
6	Stk17b	0.425284	<0.001
6	Tspan14	0.425089	<0.001
6	Pik3c2a	0.424957	<0.001
6	Uhrf2	0.424487	<0.001
6	Lyst	0.424387	<0.001
6	Sin3a	0.424342	<0.001
6	Erp44	0.423762	<0.001
6	Med27	0.422651	<0.001
6	Etv6	0.422603	<0.001
6	Rnf111	0.421669	<0.001
6	Mipol1	0.42067	<0.001
6	Mindy3	0.419499	<0.001
6	Zdhhc17	0.419134	<0.001
6	Cdc73	0.418953	<0.001
6	Fgfr2	0.417646	<0.001
6	Rbm33	0.417492	<0.001
6	Unk	0.416984	<0.001
6	Bckdhb	0.416882	<0.001
6	Taok3	0.416432	<0.001
6	Fcho2	0.416346	<0.001
6	Washc4	0.416343	<0.001
6	Rlf	0.416203	<0.001
6	Pgap2	0.415669	<0.001
6	Pou6f1	0.415525	<0.001
6	Csnk1g1	0.415117	<0.001
6	Psmd14	0.414851	<0.001
6	Pcgf5	0.414699	<0.001
6	Ralgapb	0.414534	<0.001
6	Ip6k1	0.414349	<0.001
6	Atg16l2	0.414003	<0.001
6	Pphln1	0.413476	<0.001
6	Kidins220	0.412645	<0.001
6	Ahctf1	0.412377	<0.001
6	Xpo6	0.412355	<0.001
6	E130307A14Rik	0.411109	<0.001
6	Zbtb10	0.410911	<0.001
6	Klf12	0.41029	<0.001
6	Gpr174	0.409607	<0.001
6	Polr2a	0.409469	<0.001
6	Wdr70	0.409384	<0.001
6	Pias2	0.409349	<0.001
6	Rnf38	0.409286	<0.001
6	Parp4	0.408814	<0.001
6	Tfeb	0.408716	<0.001
6	Btbd1	0.408413	<0.001
6	Myo1c	0.408409	<0.001
6	Pitpna	0.408306	<0.001
6	Nup160	0.408283	<0.001
6	Apobec3	0.408063	<0.001
6	Agps	0.408048	<0.001
6	Nrros	0.407794	<0.001
6	Card11	0.40772	<0.001
6	Kmt5b	0.407577	<0.001
6	Pcnx	0.407299	<0.001
6	Hectd1	0.406242	<0.001
6	4930402H24Rik	0.405621	<0.001
6	Ube4b	0.403956	<0.001
6	Phf14	0.403402	<0.001
6	Pwwp2a	0.403124	<0.001
6	Wars2	0.40305	<0.001
6	Cers5	0.402914	<0.001
6	Trim14	0.402542	<0.001
6	Cpsf6	0.402513	<0.001
6	Agpat4	0.401563	<0.001
6	Dock9	0.400481	<0.001
6	Cep192	0.400252	<0.001
6	Cacna1i	0.399819	<0.001
6	Dennd6a	0.399777	<0.001
6	Mettl15	0.399642	<0.001
6	AU040320	0.399064	<0.001
6	Usp25	0.398891	<0.001
6	Acap2	0.398198	<0.001
6	Ppp1r13b	0.397507	<0.001
6	Gmeb2	0.397379	<0.001
6	Ube2d2a	0.396357	<0.001
6	Irak3	0.395695	<0.001
6	Insr	0.395624	<0.001
6	Tpp2	0.395567	<0.001
6	Ep400	0.395564	<0.001
6	Birc6	0.395258	<0.001
6	Mob2	0.39406	<0.001
6	Arid1a	0.393884	<0.001
6	Uimc1	0.393819	<0.001
6	Map4k2	0.393767	<0.001
6	Gse1	0.393544	<0.001
6	Itgb3	0.393534	<0.001
6	Odf2	0.393514	<0.001
6	Srcap	0.393286	<0.001
6	AU020206	0.393133	<0.001
6	Gm30054	0.392954	<0.001
6	Prpf40a	0.392063	<0.001
6	Carmil1	0.391624	<0.001
6	Qrich1	0.39086	<0.001
6	Larp4b	0.390814	<0.001
6	Iqsec1	0.390669	<0.001
6	Clasp2	0.390296	<0.001
6	Fbxl20	0.390273	<0.001
6	Ppm1b	0.390263	<0.001
6	Mdm4	0.389699	<0.001
6	Ubr5	0.389445	<0.001
6	Srpk2	0.389143	<0.001
6	Ppp2r2a	0.388999	<0.001
6	Orc4	0.388771	<0.001
6	Sptlc2	0.388249	<0.001
6	Mark3	0.388157	<0.001
6	Supt3	0.388151	<0.001
6	Avl9	0.387625	<0.001
6	Prdm2	0.386967	<0.001
6	Kdm3b	0.386914	<0.001
6	Bdp1	0.386066	<0.001
6	Ugcg	0.385728	<0.001
6	Ezh2	0.385597	<0.001
6	Wrn	0.385213	<0.001
6	Samhd1	0.38502	0.00286178
6	Stxbp3	0.38499	<0.001
6	Crk	0.384854	<0.001
6	Sorbs1	0.384711	<0.001
6	Ap1g1	0.383957	<0.001
6	Xrn2	0.383453	<0.001
6	Cep350	0.383419	<0.001
6	Sesn1	0.383172	<0.001
6	Hs2st1	0.38286	<0.001
6	Sdccag8	0.382564	<0.001
6	Tasp1	0.38148	<0.001
6	Ulk2	0.381188	<0.001
6	Sh3pxd2a	0.381147	<0.001
6	Ubxn7	0.38092	<0.001
6	Pdzd8	0.380671	<0.001
6	Scaf4	0.380326	<0.001
6	Ccser2	0.380286	<0.001
6	4931406P16Rik	0.380207	<0.001
6	Phka1	0.38006	<0.001
6	mt-Co3	0.379521	<0.001
6	Mast2	0.378963	<0.001
6	Med14	0.378487	<0.001
6	Calcrl	0.376882	<0.001
6	Ano6	0.376789	<0.001
6	Nudcd3	0.376135	<0.001
6	Inpp5f	0.375993	<0.001
6	Man2c1os	0.375956	<0.001
6	Dtd1	0.3756	<0.001
6	Zzef1	0.375546	<0.001
6	Rab10	0.37533	0.00192809
6	B3gnt2	0.375247	<0.001
6	Rbbp8	0.375011	<0.001
6	Snx13	0.374885	<0.001
6	Itfg1	0.374877	<0.001
6	Rassf2	0.374715	<0.001
6	Sfswap	0.374456	<0.001
6	Ecpas	0.374451	<0.001
6	Hipk2	0.374303	<0.001
6	Chm	0.374301	<0.001
6	1600020E01Rik	0.374301	<0.001
6	Ube2w	0.373767	<0.001
6	Scfd2	0.373098	<0.001
6	Chp1	0.372243	<0.001
6	Tmem123	0.37149	0.0032374
6	Il21r	0.371284	0.00349061
6	Mgat5	0.371036	<0.001
6	Tmco4	0.370533	<0.001
6	Tmem131	0.370334	<0.001
6	Ptp4a2	0.370272	<0.001
6	Lmbr1l	0.370162	<0.001
6	Zzz3	0.369246	<0.001
6	Pvt1	0.369101	<0.001
6	Zfx	0.368757	<0.001
6	Nup98	0.368721	<0.001
6	Smap2	0.367708	0.0354177
6	Pds5a	0.367459	<0.001
6	C2cd3	0.367063	<0.001
6	Snx8	0.366738	<0.001
6	Rbks	0.366516	<0.001
6	D130040H23Rik	0.3661	<0.001
6	Asph	0.366046	<0.001
6	Pdxdc1	0.366031	<0.001
6	Sil1	0.365973	<0.001
6	Iws1	0.365105	<0.001
6	Ric8b	0.364617	<0.001
6	A930015D03Rik	0.364008	<0.001
6	Arap1	0.363993	<0.001
6	Dgat1	0.363537	<0.001
6	Larp1b	0.36317	<0.001
6	Nbeal1	0.362832	<0.001
6	Hat1	0.362653	<0.001
6	Rreb1	0.362536	<0.001
6	Lpxn	0.362478	<0.001
6	Mapk8	0.362218	<0.001
6	Klhl6	0.361558	<0.001
6	Snx5	0.361362	0.0372953
6	Magi3	0.36136	<0.001
6	Prkdc	0.360863	<0.001
6	Tent2	0.360635	<0.001
6	Kat2b	0.360213	<0.001
6	Pik3c3	0.360046	<0.001
6	Hvcn1	0.359593	0.00532876
6	Epc2	0.358723	<0.001
6	Mgat4a	0.358479	<0.001
6	Cradd	0.358456	<0.001
6	Tmem164	0.358335	<0.001
6	Msra	0.357953	<0.001
6	Pkn1	0.357331	<0.001
6	Syncrip	0.356289	<0.001
6	N4bp2l2	0.356134	<0.001
6	Agtpbp1	0.356132	<0.001
6	Ncoa5	0.355584	<0.001
6	Uri1	0.355519	<0.001
6	Rubcn	0.355511	<0.001
6	Kmt2a	0.355425	<0.001
6	Larp1	0.355318	<0.001
6	Ttc27	0.354869	<0.001
6	Fancl	0.354109	<0.001
6	Fnip1	0.353993	<0.001
6	Ncor1	0.353894	<0.001
6	Nt5c2	0.353708	<0.001
6	Map4k4	0.353553	<0.001
6	Amfr	0.352883	<0.001
6	Suz12	0.352723	<0.001
6	Nhlrc2	0.351947	<0.001
6	Sae1	0.351389	<0.001
6	Edem3	0.351175	<0.001
6	Zc3h7a	0.351056	<0.001
6	Trim30a	0.351055	0.00116626
6	Vps8	0.350952	<0.001
6	Exoc6	0.35089	<0.001
6	Tmem260	0.350881	<0.001
6	Ripk2	0.350559	<0.001
6	Ube2d1	0.35054	<0.001
6	Spast	0.349886	<0.001
6	Apobec1	0.349306	<0.001
6	Pikfyve	0.349247	<0.001
6	Senp7	0.348231	<0.001
6	Zfp236	0.348092	<0.001
6	Immp1l	0.347894	<0.001
6	Gnb1	0.347545	<0.001
6	1810013L24Rik	0.347431	<0.001
6	Foxk2	0.34705	<0.001
6	Mbd2	0.346677	<0.001
6	Ranbp9	0.346594	<0.001
6	Phf8	0.346563	<0.001
6	Nbas	0.346151	<0.001
6	Kpna3	0.345993	<0.001
6	Aatf	0.345727	<0.001
6	Cbl	0.34545	<0.001
6	Togaram1	0.345424	<0.001
6	Rbm25	0.345265	<0.001
6	Srek1	0.345215	<0.001
6	Ddx6	0.345042	0.00102966
6	Rprd2	0.344953	<0.001
6	Nktr	0.344786	<0.001
6	Traf3ip3	0.344553	<0.001
6	Ppp4r2	0.344365	<0.001
6	Rasgrp1	0.344153	<0.001
6	Tnrc18	0.344014	<0.001
6	Tasor	0.343837	<0.001
6	Ehmt1	0.343525	<0.001
6	Ctdspl2	0.343263	<0.001
6	Cd2ap	0.343249	0.00170138
6	Hmces	0.34307	<0.001
6	Atp6v0d1	0.342825	0.00797203
6	Ccr6	0.342577	<0.001
6	Gabpb1	0.342469	<0.001
6	Map4k1	0.341706	<0.001
6	Ccdc88c	0.341625	<0.001
6	Adk	0.34161	<0.001
6	Ndfip1	0.341581	0.00468599
6	Cyld	0.341272	<0.001
6	Tgfbr1	0.34126	<0.001
6	Otud7b	0.341116	<0.001
6	Arsb	0.341065	<0.001
6	Nf1	0.340969	<0.001
[truncated: 1,195 more rows]
