# Supplementary material for: B cells mediate lung ischemia/reperfusion injury by recruiting classical monocytes via synergistic B cell receptor/TLR4 signaling
Source: J Clin Invest. 2024 Jan 23;134(6):e170118. doi: 10.1172/JCI170118 (PMC10940088; doi:10.1172/JCI170118)
Supplement: Supporting data values [file jci-134-170118-s239.xlsx]

## Sheet: Figure 1
Panel B
# of CD20+CD19+ cells per mg of lung
Naïve	IRI
273	1350
239	1140
248	949
616	799.22
	709
	792
	577.77
	504

## Sheet: Figure 2
Panel A
PaO2 (mmHg)
B6	µMT	µMT + WT B cells
104	166	39.5
42	128	201
30	477	94
180	245	134
77	416.7	36
95	391
159
Panel B
% Neutrophils in the lung
B6	µMT	µMT + WT B cells
60.4	82.9	67.2
32.3	75.5	77.7
72	73	72.4
51.1	75.5	84.8
78	70.9	54.3
76.3
78.7
72.2
Panel C
# Neutrophils per mg of lung
B6	µMT	µMT + WT B cells
4477	5672	4531.5
1053	2442	8381.9
3191	1243	2116.6
1421	2514	3878.4
2674.5	2064	2510.4
2600.88		1129
3695.77
2370.89
Panel E
% Extravasated Neutrophils in the lung
B6	µMT	µMT + WT B cells
29.2	27.6	63.7
42.5	22	25
49.5	18.2	46.4
85.2	14.2	58
	18	64.6
Panel F
PaO2 (mmHg)	% Extravasated Neutrophils
477	14.2
391	18
416.7	18.2
245	22
166	27.6
201	25
134	46.4
94	58
39.5	63.7
Panel G
PaO2 (mmHg)	# B cells per mg of lung
477	504
416.7	577.77
245	792
166	709
201	799.22
134	949
94	1350
39.5	1140

## Sheet: Figure 3
Panel B
% CMs in the lung
B6	µMT	µMT + WT B cells
8.4	3.73	12
12	5.51	7.6
7.21	3.44	3.25
11.3	6.43	13.1
7.15	6.07	12.4
7.66		9.7
8.45		14.5
9.15
Panel C
# CMs per mg of lung
B6	µMT	µMT + WT B cells
622.9	235.61	458.94
391.74	178.18	321.45
293.9	58.01	510.21
324.1	227.43	354.39
204.75	185.99	314.39
227.82		511.18
340.01		332.8
320.5
Panel D
# CMs per mg of lung	# B cells per mg of lung
622.9	1350
391.74	1140
320.01	949
314.1	799.22
273.9	709
300.5	792
207.82	577.77
184.75	504
Panel E
% of extravasated CMs in the lung
B6	µMT	µMT + WT B cells
26	49.1	77.2
61.9	49.8	60
82.5	24	58.4
70	14.1	82.3
91.6		86.4
61.2
71.3
94.8
Panel G
PaO2 (mmHg)
Isotype	Anti-CD20
122	321.9
167.1	243.6
264.6	459.4
114.6	507.8
238.9
165
Panel H (left)				Panel H (right)
% CMs in the lung				# CMs per mg of lung
Isotype	Anti-CD20			Isotype	Anti-CD20
11.3	5.19			294.74	132.33
8.91	4.36			404.82	245.98
8.98	5.92			469.86	170.97
6.56	5.91			323.83	139.43
5.77				219.18
13.6				853.43
Panel I
% Extravasated neutrophils in the lung
Isotype	Anti-CD20
30.8	26.7
34.6	15.9
32.2	28
34.3	33
36.9
38.4

## Sheet: Figure 4
Panel A
PaO2 (mmHg)
1hr	24hr	72hr
104	416.4	555.6
42	301.7	312
30	480.7	540.7
180	278.8	478.9
77
95
159
Panel B
% B cells in the lung
1hr	24hr	72hr
23.5	14.5	3.45
21.7	13	2.85
29	10.8	10.8
25.9	7.19	8.95
22.3
17.7
14.7
23.2
Panel C
% Neutrophils in the lung
1hr	24hr	72hr
60.4	22.5	7.82
32.3	12.6	10.7
72	11.4	13.7
51.1	27.7	17.8
78
76.3
78.7
72.2
Panel D
% Extravasated neutrophils in the lung
1hr	24hr	72hr
29.2	39.1	20.3
42.5	32.9	23.8
49.5	35	17
85.2	38.3	16.8
Panel E
% CMs in the lung
1hr	24hr	72hr
8.4	24.4	17.5
12	29.1	11.9
7.21	15.6	10.3
11.3	17.7	10.4
7.15
7.66
8.45
9.15
Panel G
% of B cells (quantified from histology)
1hr	24hr	72hr
2.93	3.08	1.46
6.35	2.74	1.85
11.06	6.02	2.72
3.44	1.08	1.72
2.86	3.37	1.72
3.87	2.03	2.8
10.92	3.13	1.7
3.35	1.82	1.5
4.19	3.02	3.6
5.25	2.22	3.36
17.19	1.63
1.31	1.64
4.47	3.06
18.93	5.08
3.69	1.41
Panel H
% of neutrophils (quantified from histology)
1hr	24hr	72hr
15.78	3.61	7.39
13.17	4.42	5.93
6.43	4.29	4.55
5.94	7.65	7.29
16.5	2.99	6.25
6.48	4.24	5.18
7.83	3.83	7.74
9.32	12.97	6.19
9.79	2.18
9.33	5.67
5.79	2.63
10.18	11.14

## Sheet: Figure 5
Panel A (top)
Lung B cell relative RNA expression of
CCL7		CCL2
Naïve	IRI	Naïve	IRI
0.627871	1.88692	1.63694	1.64474
0.737386	3.83007	0.390109	7.02993
1.38929	2.61822	1.60988	1.39988
1.55468	3.59506	0.972718	2.39935
Panel A (middle)
Spleen B cell relative RNA expression of
CCL7		CCL2
Naïve	IRI	Naïve	IRI
0.783196	0.00320911	0.583429	0.115932
0.751401	1.67643	1.27392	0.809808
0.793349	1.62001	0.737737	1.34964
	0.29729	1.82377	1.25125
Panel A (bottom)
BM B cell relative RNA expression of
CCL7		CCL2
Naïve	IRI	Naïve	IRI
0.266979	1.17479	0.764877
2.33914	0.109997	4.19821	0.775657
2.71891	3.80024	1.32507	0.754282
0.58894	4.364	0.235021	0.785344
Panel B
PaO2 (mmHg)
µMT + WT B cells	µMT + CCL7KO B cells	µMT + CCL2KO B cells
39.5	512	188
201	350.9	363
94	383.6	90
134	212.6	66
36		195.7
		176.9
Panel C
% CMs in the lung
µMT + WT B cells	µMT + CCL7KO B cells	µMT + CCL2KO B cells
12	3.07	12.6
7.6	2.82	9.74
7.31	3.75	9.89
3.25	4.28	10.1
13.1	1.5
12.4
9.7
14.5
10.9
8.84
14.4
11.3
Panel D
# CMs in the lung
µMT + WT B cells	µMT + CCL7KO B cells	µMT + CCL2KO B cells
458.94	163.97	716.79
321.45	162.43	400
510.21	207.33	470
769.93	324	357.97
354.39	240.57
314.39
511.18
332.8
513.98
538.83
Panel E
% Extravasated neutrophils in the lung
µMT + WT B cells	µMT + CCL7KO B cells	µMT + CCL2KO B cells
63.7	23.9	70.7
25	22.5	56.3
46.4	28.6	32.3
58	19.8	69.3
64.6	22.5

## Sheet: Figure 6
Panel A
PaO2 (mmHg)
µMT + WT B cells	µMT + MyD88KO B cells	µMT + TRIFKO B cells	µMT + TLR3KO B cells	µMT + TLR4KO B cells
39.5	59.9	500	46.1	309.4
201	61.3	173	103.7	571.8
94	50.2	373.5	37	379.8
134	52	470.5	173	532
36
Panel C
% CMs in the lung
µMT + WT B cells	µMT + MyD88KO B cells	µMT + TRIFKO B cells	µMT + TLR3KO B cells	µMT + TLR4KO B cells
12	13	5.35	12	6.76
7.6	5.4	4.48	6.78	5.91
7.31	11.8	5.02	8.9	5.85
3.25	11.8	4.7	7.32	5.92
13.1	9.46	1.96
12.4	9.6	3.59
9.7
14.5
10.9
8.84
14.4
11.3
Panel D
# CMs in the lung
µMT + WT B cells	µMT + MyD88KO B cells	µMT + TRIFKO B cells	µMT + TLR3KO B cells	µMT + TLR4KO B cells
458.94	408.4	262.7	655.3	106.91
321.45	281.36	222.5	229.04	121.86
510.21	470.5	159.41	519.62	206.7
769.93	370.4	196	421.2	163.21
354.39	815.7	95.9
314.39		106.9
511.18
332.8
513.98
538.83
Panel F
% Extravasated Neutrophils in the lung
µMT + WT B cells	µMT + MyD88KO B cells	µMT + TRIFKO B cells	µMT + TLR3KO B cells	µMT + TLR4KO B cells
63.7	23.9	4.65	41.8	28.1
25	34.7	11.4	42.6	24.2
46.4	50.3	18.9	35	20.3
58	35.4	11.65	54.3	28.6
64.6	22.8
	38.8

## Sheet: Figure 7
Panel B (left)			Panel B (right)
% GFP+ B cells			# of GFP+ B cells
Spleen	Lung		Spleen	Lung
3.33	33.3		0.11	1.25
5.25	53.3		0.61	18.05
3.22	65.7		0.23	9.92
9.66	30.5		0.96	2.15
Panel C (right)
% Extravasated B cells
GFP-	GFP+
11.9	88
16.7	87.5
25.2	85.5
10.3	65.5
Panel D (top right)			Panel D (bottom right)
IgM MFI			IgD MFI
GFP-	GFP+		GFP-	GFP+
2016	566		1926	1667
1076	421		2006	1829
1171	367		2123	1850
1262	384		2859	2556
Panel E
PaO2 (mmHg)
µMT + WT B cells	µMT + IgHEL B cells
39.5	389.5
201	268.1
94	117.6
134	292
36	476.3
Panel F (left)			Panel F (right)
# CMs per mg of lung			% CMs in the lung
µMT + WT B cells	µMT + IgHEL B cells		µMT + WT B cells	µMT + IgHEL B cells
458.94	95.94		12	5.01
321.45	101.5		7.6	3.61
510.21	141.76		3.25	5.14
354.39	50.68		13.1	3.28
314.39	77.31		12.4	2.39
511.18	56.14		9.7	3.35
332.8			14.5
Panel G
% Extravasated Neutrophils in the lung
µMT + WT B cells	µMT + IgHEL B cells
63.7	24.3
25	23.5
46.4	20.2
58	32.3
64.6	31

## Sheet: Figure 8
Panel B
PaO2 (mmHg)
Pepboy to B6	Pepboy to µMT
28.9	195.5
43.9	78.1
37.2	228
31.5	188.6
46.6	103.9
51.6
Panel C
# CMs per mg of lung
Pepboy to B6	Pepboy to µMT
786.53	241.6
1201.78	174.63
471.93	135.38
430.72	475.97
952.86	92.61
938.22	283.72
Panel D
% CMs in the lung
Pepboy to B6	Pepboy to µMT
16.5	9.01
14.7	8.2
13.4	9.85
12.5	11.3
13.9	10.7
16.3	5.59
Panel E
% CMs in the lung	PaO2 (mmHg)
16.5	28.9
14.7	43.9
13.4	37.2
12.5	31.5
13.9	46.6
16.3	51.6
9.01	195.5
8.2	78.1
9.85	228
11.3	188.6
Panel G
% B cells in donor lung
CD45.1 donor	CD45.2 recipient
16.4	81.6
7.86	90.14
12	86
7.27	90.73
7.52	90.48

## Sheet: Figure 10
Panel B
% B2 B cells in the lung
Pre-Tx	Post-Tx
73	81
58	72.3
39.2	50.2
68	82
56	77.2
79.5	83.1
48.1	61.8
Panel D
% CMs in the lung
Pre-Tx	Post-Tx
1.58	7.26
5.99	10
0.94	2.54
1.54	3.5
7.23	11.6
9.29	13.6
3.39	10.1
3.04	5.21
Panel E
% Neutrophils in the lung
Pre-Tx	Post-Tx
27.1	36
30.2	63
33.9	52
39.1	60.2
49.7	58.9
41.8	53
35.3	48.7
18.4	57.8
59.7	74
Panel F
% Neutrophils in the BAL
Pre-Tx	Post-Tx
37	52.5
64	83.4
26.6	32.7
7.57	21.2
25.1	47.2
73	79
Panel G
% CM in the lung	% B2 B cells in the lung
13.6	55.4
9.29	50.5
16.9	79.5
19.7	83.1
18.2	90.7
20.9	92.8
15	81
19.7	87.9
26	88.7
23.8	95.1
Panel G
% Neutrophils in the BAL	# B2 B cells per mg of lung
56.6	8.77
34.1	6.24
38	7.24
10.3	2.07
42.2	5.78
25	4
47.3	5.33
76.6	12.6
77.5	11
Panel I
% B cells in the lung	PaO2/FiO2 ratio
55.3	150
23.8	400
22.21	417
36.5	310
31	325
62.9	97
27.2	417
43	185

## Sheet: Supplemental Figure 1
Panel A
# cells per mg of lung
B2 B cells		B1a B cells		B1b B cells
B6	µMT	B6	µMT	B6	µMT
799.22	1.16	19.89	2.68	39.61	6.19
949	5.75	13.54	10.76	39.52	9.9
709	5.29	14.1	6.84	37.86	20.95
792	5.39	6.87	6.02	30.57	6.53
504	4	19.12	7.29	66.47	4.46
577.77		10.36		31.13
		7.12		37.61
Panel B
# cells per mg of spleen
B2 B cells		B1a B cells		B1b B cells
B6	µMT	B6	µMT	B6	µMT
3408.2	59.42	153.26	40.5	464.1	3.61
2430.05	42.37	94.33	44.55	348.71	2.41
3243.37	63.07	130.9	56.89	376.44	2.66
3694	63.74	90.62	52.36	238.28	3.09

[truncated: 6 more sheets: Supplemental Figure 2, Supplemental Figure 3, Supplemental Figure 4, Supplemental Figure 5, Supplemental Figure 7, Sheet1]
